# Supplementary material for: Laboratory Comparison of Rapid Antigen Diagnostic Tests for Lymphatic Filariasis: STANDARD Q Filariasis Antigen Test (QFAT) Versus Bioline Filariasis Test Strip (FTS)
Source: Trop Med Infect Dis. 2025 Jan 14;10(1):23. doi: 10.3390/tropicalmed10010023 (PMC11768758; doi:10.3390/tropicalmed10010023)
Supplement: Supplementary file 1 [file tropicalmed-10-00023-s001.zip]

Archive with 1 entries (1 files):
- tropicalmed-3406072-supplementary.pdf
